# Supplementary material for: Impact of Clinical Pharmacy Expansion within a Rural Federally Qualified Health Center through Implementation of Pharmacist-Led Medicare Annual Wellness Visits
Source: Pharmacy (Basel). 2022 Nov 29;10(6):160. doi: 10.3390/pharmacy10060160 (PMC9781021; doi:10.3390/pharmacy10060160)
Supplement: Supplementary file 1 [file pharmacy-10-00160-s001.zip]

Archive with 1 entries (1 files):
- pharmacy-2004330-supplementary.pdf
